# Supplementary material for: Polarity-Driven Selective Adsorption of Quercetin on Kaolinite: An Integrated DFT and Monte Carlo Study
Source: Materials (Basel). 2026 Jan 16;19(2):368. doi: 10.3390/ma19020368 (PMC12843195; doi:10.3390/ma19020368)
Supplement: Supplementary file 1 [file materials-19-00368-s001.zip]

Archive with 1 entries (1 files):
- materials-4039334-supplementary.pdf
